# Supplementary material for: A scoping review of determinants of performance in dressage
Source: PeerJ. 2020 Apr 24;8:e9022. doi: 10.7717/peerj.9022 (PMC7185025; doi:10.7717/peerj.9022)
Supplement: Table S5 [file peerj-08-9022-s005.xlsx]

## Sheet: Sheet1
	Alexander et al. (2015)	Alfredson et al. (1998)	Baillet et al. (2017)	Beale et al. (2015)	Bradshaw et al. (2005)	Bystrom et al. (2009)	Bystrom et al. (2010)	Bystrom et al. (2015)	Clayton et al. 2003	Clayton et al (2005)	de Barros Souza et al. (2008)	de Cocq et al. 2010	Devienne (2000)	Eckardt et al. (2014)	Eckardt and Witte (2016)	Egenvall et al. 2015	Eisersiö et al. 2013	Eisersiö et al. 2015	Gandy et al. (2014)	Kang et al. 2010	Kim et al. 2018	Kuhnke et al. (2010)	Lagarde et al. (2005)	Lovett et al. (2004)	Meyers et al. (2000)	Meyers et al. (2006)	Munz et al. (2013)	Munz et al. (2014)	Olivier et al. (2017)	Pantall et al. (2009)	Peham et al. (2001)	Peham et al. 2004	Peinen et al. 2009	Roberts et al. (2010)	Sanias et al. 2016	Schils et al. (1993)	Schollhorn et al. (2006)	Sung et al. (2015)	Symes et al. 2009	Terada, 2000	Terada et al. (2004)	Terada et al (2006	Westerling (1983)	Wolframm et al. 2013
Purpose clearly stated	1	1	1	1	1	1	1	1	1	1	1	1	1	1	1	1	1	1	1	1	1	1	1	1	1	1	1	1	1	1	1	1	0	1	1	1	1	1	0	1	1	1	1	1
relevant background literature reviewed	1	1	1	1	1	1	1	1	0	0	1	1	0	1	1	1	1	1	1	1	1	1	1	1	1	1	1	1	1	1	1	1	1	1	1	1	1	1	0	1	0	1	0	1
design appropriate for study question	1	1	1	1	1	1	1	1	1	1	1	1	1	1	1	1	1	1	1	1	1	1	1	1	1	1	1	1	1	1	1	1	1	1	1	1	1	0	1	1	1	1	0	1
absence of any bias (sampling, intervention or measurement) influencing results	0	0	0	0	0	1	1	1	1	0	0	1	1	1	1	1	1	1	1	1	1	1	0	0	1	1	0	1	1	1	0	1	1	1	1	1	1	0	0	1	0	1	0	0
sample described in detail	1	1	1	1	0	0	0	0	0	0	1	1	1	1	1	1	0	1	1	1	1	0	0	1	1	1	1	1	1	1	1	1	0	1	1	1	1	1	1	0	1	0	1	0
sample size justified	0	0	0	0	0	0	0	0	0	0	0	0	0	0	0	0	0	0	0	0	0	0	0	0	0	1	0	0	0	0	0	0	0	0	0	0	0	0	0	0	0	0	0	0
infomed consent obtained	1	1	1	1	0	0	0	0	0	1	0	0	0	0	0	0	0	0	1	0	1	0	0	0	1	1	0	0	1	0	0	0	0	1	1	0	0	0	0	0	1	1	0	0
outcome measures reliable	1	1	NA	1	NA	1	1	NA	1	1	1	1	NA	1	0	1	1	1	1	0	1	0	1	1	1	1	1	0	1	0	1	0	0	1	1	0	0	0	0	0	0	0	1	1
outcome measures valid	1	1	NA	1	NA	1	1	NA	1	1	1	1	1	1	0	1	1	1	1	0	1	0	1	1	1	1	1	0	1	0	1	0	0	1	1	0	0	0	0	0	0	0	1	0
intervention described in detail	1	NA	NA	NA	NA	NA	NA	NA	NA	NA	NA	NA	NA	NA	NA	NA	NA	NA	NA	0	NA	NA	NA	NA	NA	1	NA	NA	NA	NA	NA	NA	NA	NA	NA	NA	NA	0	NA	NA	NA	NA	NA	NA
results reported with statistical significance	1	1	1	1	1	1	1	1	0	0	1	1	1	1	1	1	1	1	1	1	1	1	1	1	0	1	1	1	1	0	1	1	1	1	1	1	0	1	1	1	0	1	1	1
analysis methods appropriate	1	1	1	1	1	1	1	1	1	1	1	1	1	1	1	1	1	1	1	1	1	1	1	1	1	1	1	1	1	0	1	1	1	1	1	1	1	1	0	0	1	1	0	1
significant differences between groups clinically meaningful	NA	1	1	1	1	NA	NA	NA	NA	NA	NA	NA	NA	NA	1	NA	NA	NA	NA	1	1	NA	1	NA	NA	1	NA	1	1	NA	1	NA	NA	NA	NA	1	1	1	NA	1	NA	NA	1	NA
conclusions appropriate from results	1	1	1	1	1	1	1	1	1	1	1	1	1	1	1	1	1	1	1	1	1	1	1	1	1	1	1	1	1	1	1	1	1	1	1	1	1	1	1	1	1	1	1	1
implications of results influcencing clinical practice reported	1	1	1	1	1	1	1	1	1	1	1	1	1	1	1	1	1	1	1	1	1	1	0	1	1	1	1	1	0	1	1	1	1	1	1	1	1	1	1	0	1	1	0	1
main limitations or biases of the study discussed	1	1	1	1	0	0	1	0	1	1	1	1	1	1	0	1	1	1	1	0	1	1	0	1	1	1	1	1	1	0	0	0	0	0	1	1	1	1	0	1	0	0	0	1
	13	13	11	13	8	10	11	8	9	9	11	12	10	12	10	12	11	12	13	10	14	9	9	11	12	16	11	11	13	7	11	9	7	12	13	11	10	9	5	8	7	9	7	9
	15	15	13	15	13	14	14	12	14	14	14	14	13	14	15	14	14	14	14	16	15	14	15	14	14	16	14	15	15	14	15	14	14	14	14	15	15	16	14	15	14	14	15	14
	86.6667	86.6667	84.6154	86.6667	61.5385	71.4286	78.5714	66.6667	64.2857	64.2857	78.5714	85.7143	76.9231	85.7143	66.6667	85.7143	78.5714	85.7143	92.8571	62.5	93.3333	64.2857	60	78.5714	85.7143	100	78.5714	73.3333	86.6667	50	73.3333	64.2857	50	85.7143	92.8571	73.3333	66.6667	56.25	35.7143	53.3333	50	64.2857	46.6667	64.2857
